# Supplementary material for: A Patient-Specific Fracture Risk Assessment Tool for Femoral Bone Metastases: Using the Bone Strength (BOS) Score in Clinical Practice
Source: Cancers (Basel). 2022 Nov 29;14(23):5904. doi: 10.3390/cancers14235904 (PMC9740241; doi:10.3390/cancers14235904)
Supplement: Supplementary file 1 [file cancers-14-05904-s001.zip]

Archive with 3 entries (2 files):
- cancers-1940866-supplementary/
- cancers-1940866-supplementary/File S1 Supplementary material BOS report.pdf
- cancers-1940866-supplementary/File S2  Supplementary material BOS database.pdf
